# Supplementary material for: Peripheral Blood and Cerebrospinal Fluid Levels of YKL-40 in Alzheimer’s Disease: A Systematic Review and Meta-Analysis
Source: Brain Sci. 2023 Sep 23;13(10):1364. doi: 10.3390/brainsci13101364 (PMC10605482; doi:10.3390/brainsci13101364)
Supplement: Supplementary file 1 [file brainsci-13-01364-s001.zip]

Archive with 1 entries (1 files):
- brainsci-2585309-supplementary.pdf
